# Supplementary material for: Dimeric Product of Peroxy Radical Self-Reaction Probed with VUV Photoionization Mass Spectrometry and Theoretical Calculations: The Case of C2H5OOC2H5
Source: Int J Mol Sci. 2023 Feb 13;24(4):3731. doi: 10.3390/ijms24043731 (PMC9965172; doi:10.3390/ijms24043731)
Supplement: Supplementary file 1 [file ijms-24-03731-s001.zip]

Archive with 1 entries (1 files):
- ijms-2180618-supplementary.pdf
